# Supplementary material for: Inhibition of calpain-mediated HMGB1 alleviates cardiac inflammation and dysfunction induced by ultra-processed foods
Source: JCI Insight. 2026 Apr 9;11(11):e199622. doi: 10.1172/jci.insight.199622 (PMC13313562; doi:10.1172/jci.insight.199622)
Supplement: Supporting data values [file jciinsight-11-199622-s134.xlsx]

## Sheet: Fig 2A
Calpain-1		Calpain-2		HMGB1
Normal	HF	Normal	HF	Normal	HF
1.93173	1.59304	0.661164	0.893625	0.899704	3.27955
0.226309	1.90857	0.966572	1.00621	0.690808	3.88478
1.13462	2.2648	1.65367	0.795112	1.19099	3.02976
1.06181	1.60334	1.07943	1.20134	0.984301	2.90512
0.645534	2.52677	0.63916	0.536854	1.2342	3.96516
	2.24767		1.32158		6.02615
	1.50668		0.977265		3.71849
	2.51448		0.590213		5.82367
	2.33227		1.81007		4.08419
	2.67588		1.20662		5.80384

## Sheet: Fig 2B
Normal	HF
1.0685	2.0297
0.87	2.7285
0.7497	3.3506
1.2272	2.3879
0.9798	1.685
1.2031	2.2638
1.344	1.7601
0.5577	2.0436
	2.1566
	1.4488
	1.6803
	1.6601
	2.5264
	1.6809
	1.9662
	1.728

## Sheet: Fig 2C
Normal	HF
1.047	1.29743
0.976105	1.31005
0.976894	1.2991
	1.23933
	1.28122

## Sheet: Fig 2D
Normal	HF
0.924855	2.33526
0.924855	2.56647
1.17919	2.45087
0.971098	2.77457

## Sheet: Fig 2E
Normal	HF
1.04496	1.32509
0.799927	1.18956
1.15512	1.23015
	1.47742
	1.40119

## Sheet: Fig 2F
Calpain-1		Calpain-2		HMGB1
Chow	UPD	Chow	UPD	Chow	UPD
0.82323	2.726	0.93429	0.776562	0.30579	4.21257
0.35131	1.58553	1.06871	0.544764	0.232508	1.5548
0.963816	1.09284	1.23911	0.708367	0.478816	1.02036
1.21902	0.84535	0.78298	0.689914	2.97069	3.5384
0.869539	2.48833	0.904808	0.901557	0.763238	3.87778
1.77308	3.02197	1.0701	1.11821	1.24896	6.12008

## Sheet: Fig 2G
Chow	UPD
0.825299	5.02325
0.503162	5.74712
0.69575	8.88864
1.07572	3.17178
1.16019	3.75267
1.73988	5.014

## Sheet: Fig 2H
Chow	UPD
1.11833	1.49376
1.00392	1.37424
1.04149	1.82437
0.836263	2.77635
	2.85631
	2.52083

## Sheet: Fig 2I
Chow	UPD
1.06757	1.33008
1.06857	1.62934
0.863075	1.45235
1.00078	1.11376
	1.28668
	1.13249

## Sheet: Fig 3C
IVRT				E/A
Chow GFP	Chow CAST	UPD GFP	UPD CAST	Chow GFP	Chow CAST	UPD GFP	UPD CAST
9	9	15	11	1.44	1.57	1.63	1.18
8	10	16	12	1.52	1.48	1.62	1.2
10	9	20	11	1.26	1.21	1.13	1.32
11	11	18	13	1.28	1.42	1.78	1.65
9	10	15	11	1.24	1.38	1.97	1.46
9	10	16	12	1.25	1.42	1.87	1.61
9		16	11	1.4		1.78	1.22
10		17	13	1.41		1.74	1.49
			12				1.31
			13				1.29

[truncated: 76 more sheets: Fig 3E, Fig 3F, Fig 3G, Fig 4A, Fig 4B, Fig 4C, Fig 4D, Fig 4G, Fig 5A, Fig 5B, Fig 5C, Fig 6C, Fig 6E, Fig 6F, Fig 6G, Fig 7A, Fig 7B, Fig 7C, Fig 7D, Fig 7G …]
